# Supplementary material for: The In Vitro Pharmacokinetics of Medicinal Plants: A Review
Source: Pharmaceuticals (Basel). 2025 Apr 9;18(4):551. doi: 10.3390/ph18040551 (PMC12030146; doi:10.3390/ph18040551)
Supplement: Supplementary file 1 [file pharmaceuticals-18-00551-s001.zip]

Archive with 1 entries (1 files):
- pharmaceuticals-3500670-supplementary.pdf
